# Supplementary material for: Effect of finger rest positions on upper limb muscle activity during pre-clinical procedures
Source: PeerJ. 2023 Jul 26;11:e15663. doi: 10.7717/peerj.15663 (PMC10386821; doi:10.7717/peerj.15663)
Supplement: Supplemental Information 1 — All electromyography and angular deviation measurements. [file peerj-11-15663-s001.xlsx]

## Sheet: EMG 
Sternocleidomastoid				Pectoralis major				Deltoid				Biceps brachii				Brachioradialis				Abductor pollicis
REST POSITION	TOOTH	EMG		REST POSITION	TOOTH	EMG		REST POSITION	TOOTH	EMG		REST POSITION	TOOTH	EMG		REST POSITION	TOOTH	EMG		REST POSITION	TOOTH	EMG
1	16	62.4683		1	16	47.6252		1	16	4.80933		1	16	0.928461		1	16	0.15827		1	16	0.649451
1	16	52.6822		1	16	20.7678		1	16	12.8887		1	16	0.657911		1	16	0.0891514		1	16	0.850525
1	16	36.1608		1	16	91.7522		1	16	6.16154		1	16	0.639007		1	16	0.0838974		1	16	0.411421
1	16	60.4977		1	16	23.0143		1	16	5.59975		1	16	0.452156		1	16	0.0834523		1	16	1.08606
1	16	47.0645		1	16	23.9008		1	16	8.74893		1	16	0.756362		1	16	0.0920256		1	16	0.506771
1	16	45.8537		1	16	19.9214		1	16	8.06901		1	16	0.509086		1	16	0.082896		1	16	1.61215
1	16	21.0587		1	16	76.5806		1	16	8.84637		1	16	0.588197		1	16	0.0975331		1	16	1.12611
1	16	26.8105		1	16	91.7522		1	16	10.5183		1	16	0.895462		1	16	0.0981759		1	16	1.39683
1	16	58.7804		1	16	8.43228		1	16	6.14122		1	16	0.603494		1	16	0.13844		1	16	0.900364
1	16	38.273		1	16	82.4093		1	16	4.94651		1	16	0.589071		1	16	0.157213		1	16	0.839692
2	16	74.9143		2	16	91.7522		2	16	10.5183		2	16	0.104952		2	16	0.145419		2	16	1.15115
2	16	35.1214		2	16	53.823		2	16	8.02474		2	16	0.158091		2	16	0.174409		2	16	1.60943
2	16	56.1354		2	16	57.1285		2	16	7.51085		2	16	0.118426		2	16	0.134169		2	16	1.33104
2	16	60.5685		2	16	91.7522		2	16	6.69212		2	16	0.111444		2	16	0.14129		2	16	1.58526
2	16	47.2433		2	16	57.277		2	16	6.4301		2	16	0.119825		2	16	0.118846		2	16	0.861152
2	16	33.9145		2	16	45.4148		2	16	8.17716		2	16	0.123365		2	16	0.1915		2	16	0.700379
2	16	33.2626		2	16	64.4576		2	16	10.0875		2	16	0.1371		2	16	0.168703		2	16	1.04691
2	16	34.9836		2	16	70.2102		2	16	12.0509		2	16	0.121671		2	16	0.162127		2	16	0.905674
2	16	66.5437		2	16	49.6109		2	16	8.64532		2	16	0.197056		2	16	0.241821		2	16	1.88371
2	16	93.2797		2	16	82.6701		2	16	9.11229		2	16	0.150508		2	16	0.206563		2	16	1.2881
3	16	66.2718		3	16	50.1845		3	16	9.09896		3	16	0.148399		3	16	0.154499		3	16	1.33466
3	16	55.9455		3	16	26.5565		3	16	12.8887		3	16	0.19474		3	16	0.114711		3	16	0.908977
3	16	42.2776		3	16	20.7558		3	16	6.90043		3	16	0.0547767		3	16	0.0836501		3	16	0.57522
3	16	51.464		3	16	22.3243		3	16	5.90315		3	16	0.0650152		3	16	0.084225		3	16	0.571705
3	16	43.1456		3	16	26.4		3	16	8.04941		3	16	0.0798868		3	16	0.0896212		3	16	0.523268
3	16	33.6276		3	16	21.9913		3	16	7.64295		3	16	0.0729373		3	16	0.0810849		3	16	0.8748
3	16	30.558		3	16	17.5064		3	16	9.2013		3	16	0.0475322		3	16	0.101545		3	16	0.714557
3	16	15.2697		3	16	91.7522		3	16	10.6943		3	16	0.0571151		3	16	0.132061		3	16	1.12611
3	16	73.7558		3	16	47.7335		3	16	12.8887		3	16	0.188063		3	16	0.105729		3	16	0.786597
3	16	45.8537		3	16	61.8541		3	16	7.10149		3	16	0.0530612		3	16	0.114185		3	16	0.713032
1	26	39.3794		1	26	56.5749		1	26	8.69208		1	26	0.119439		1	26	0.129704		1	26	1.75913
1	26	40.2474		1	26	26.3639		1	26	9.99971		1	26	0.0662391		1	26	0.149171		1	26	4.10565
1	26	61.2688		1	26	58.8197		1	26	8.20837		1	26	0.0612236		1	26	0.0934968		1	26	1.91953
1	26	64.3347		1	26	34.4151		1	26	8.20402		1	26	0.0572025		1	26	0.109086		1	26	1.50422
1	26	61.2688		1	26	44.0669		1	26	9.14033		1	26	0.0714949		1	26	0.106038		1	26	0.38674
1	26	42.1956		1	26	38.1739		1	26	10.9926		1	26	0.0913491		1	26	0.111496		1	26	0.913576
1	26	38.5822		1	26	25.5215		1	26	11.6778		1	26	0.0573008		1	26	0.0971869		1	26	1.5396
1	26	30.0514		1	26	58.8197		1	26	9.9999		1	26	0.0358403		1	26	0.0942694		1	26	0.840546
1	26	33.4116		1	26	29.164		1	26	5.02998		1	26	0.102134		1	26	0.148108		1	26	1.00216
1	26	88.0085		1	26	58.8197		1	26	5.19401		1	26	0.0654195		1	26	0.134429		1	26	1.64635
2	26	89.5545		2	26	92.1137		2	26	9.9999		2	26	0.203219		2	26	0.135517		2	26	1.76322
2	26	30.7927		2	26	54.7778		2	26	7.53553		2	26	0.150158		2	26	0.146902		2	26	2.26075
2	26	87.9042		2	26	62.1751		2	26	8.68306		2	26	0.149721		2	26	0.135405		2	26	3.05355
2	26	25.7935		2	26	70.0096		2	26	7.41867		2	26	0.132118		2	26	0.131672		2	26	2.04497
2	26	47.1465		2	26	62.2072		2	26	8.61701		2	26	0.142028		2	26	0.119829		2	26	2.21665
2	26	40.8993		2	26	47.7254		2	26	9.03944		2	26	0.137996		2	26	0.173556		2	26	2.32624
2	26	49.1842		2	26	67.9276		2	26	14.4977		2	26	0.127277		2	26	0.187284		2	26	2.71741
2	26	31.2211		2	26	74.3301		2	26	11.0805		2	26	0.123452		2	26	0.162442		2	26	2.60197
2	26	46.8969		2	26	28.1009		2	26	6.60937		2	26	0.195712		2	26	0.194955		2	26	2.4454
2	26	12.5428		2	26	18.4933		2	26	9.86906		2	26	0.152103		2	26	0.186023		2	26	2.56715
3	26	61.2651		3	26	53.8711		3	26	10.3474		3	26	0.207972		3	26	0.125676		3	26	0.687432
3	26	27.8312		3	26	24.9238		3	26	3.62695		3	26	0.147907		3	26	0.0860113		3	26	0.80837
3	26	57.1971		3	26	32.3973		3	26	5.28837		3	26	0.119439		3	26	0.147409		3	26	0.504363
3	26	77.8386		3	26	28.474		3	26	5.5787		3	26	0.0704787		3	26	0.0880944		3	26	1.31363
3	26	52.2202		3	26	27.7198		3	26	10.7263		3	26	0.055181		3	26	0.0892503		3	26	0.457115
3	26	29.5671		3	26	28.0127		3	26	10.5782		3	26	0.0506791		3	26	0.106286		3	26	1.09863
3	26	23.7334		3	26	35.6106		3	26	8.82823		3	26	0.126698		3	26	0.109506		3	26	0.568891
3	26	29.1201		3	26	45.7879		3	26	9.9999		3	26	0.0554433		3	26	0.122258		3	26	0.716099
3	26	26.2331		3	26	58.8197		3	26	4.37891		3	26	0.0843231		3	26	0.101705		3	26	0.642651
3	26	22.519		3	26	39.5178		3	26	3.77067		3	26	0.038583		3	26	0.0854674		3	26	1.54222
1	36	23.3236		1	36	32.9589		1	36	6.24646		1	36	0.138805		1	36	0.171942		1	36	1.27229
1	36	86.388		1	36	35.1853		1	36	3.89261		1	36	0.211392		1	36	0.137087		1	36	0.574237
1	36	39.0441		1	36	34.2386		1	36	2.53967		1	36	0.112329		1	36	0.105513		1	36	0.569574
1	36	45.3882		1	36	30.2271		1	36	3.1167		1	36	0.207492		1	36	0.108338		1	36	0.407982
1	36	48.7251		1	36	49.5788		1	36	16.0321		1	36	0.355628		1	36	0.143515		1	36	0.646119
1	36	50.4806		1	36	38.0456		1	36	8.16047		1	36	0.294251		1	36	0.168048		1	36	1.17832
1	36	40.9179		1	36	37.4438		1	36	5.97137		1	36	0.106461		1	36	0.118939		1	36	1.12346
1	36	29.4628		1	36	67.8458		1	36	7.43609		1	36	0.294328		1	36	0.110507		1	36	1.32483
1	36	69.3265		1	36	67.8458		1	36	3.31848		1	36	0.506201		1	36	0.17172		1	36	1.98031
1	36	24.1879		1	36	56.5749		1	36	5.6883		1	36	0.235749		1	36	0.133087		1	36	1.78689
2	36	77.4065		2	36	74.6831		2	36	11.6266		2	36	0.455642		2	36	0.230243		2	36	1.5872
2	36	43.9763		2	36	30.6443		2	36	9.54444		2	36	0.317406		2	36	0.197007		2	36	1.52908
2	36	66.648		2	36	50.9868		2	36	11.6263		2	36	0.30555		2	36	0.16175		2	36	2.12526
2	36	43.6708		2	36	67.8458		2	36	19.7163		2	36	0.276364		2	36	0.152255		2	36	1.62249
2	36	92.475		2	36	65.2038		2	36	11.6266		2	36	0.34964		2	36	0.132216		2	36	1.62249
2	36	40.7652		2	36	38.3986		2	36	15.7229		2	36	0.317034		2	36	0.172319		2	36	1.23865
2	36	22.2769		2	36	57.983		2	36	9.54444		2	36	0.350929		2	36	0.142347		2	36	1.19947
2	36	37.0995		2	36	58.7412		2	36	12.8631		2	36	0.223489		2	36	0.155995		2	36	2.39266
2	36	37.1703		2	36	44.7248		2	36	12.5176		2	36	0.419146		2	36	0.158729		2	36	2.53846
2	36	13.3475		2	36	19.2234		2	36	13.3414		2	36	0.23529		2	36	0.213628		2	36	2.28538
3	36	69.0881		3	36	45.2263		3	36	12.0712		3	36	0.262716		3	36	0.28661		3	36	1.30579
3	36	79.7683		3	36	39.3493		3	36	10.7393		3	36	0.109575		3	36	0.123024		3	36	1.22358
3	36	58.4935		3	36	27.9565		3	36	3.08331		3	36	0.237595		3	36	0.141308		3	36	0.56278
3	36	70.9805		3	36	29.1399		3	36	3.21541		3	36	0.141143		3	36	0.147026		3	36	0.320269
3	36	87.8409		3	36	37.7487		3	36	4.60174		3	36	0.272605		3	36	0.14663		3	36	0.395972
3	36	18.6634		3	36	35.2936		3	36	4.4094		3	36	0.197308		3	36	0.117511		3	36	1.29462
3	36	27.8349		3	36	36.4089		3	36	6.37711		3	36	0.154583		3	36	0.120286		3	36	1.61743
3	36	20.9768		3	36	43.5254		3	36	5.79064		3	36	0.18578		3	36	0.144047		3	36	1.45837
3	36	21.5467		3	36	67.8458		3	36	3.00782		3	36	0.216517		3	36	0.147724		3	36	1.71499
3	36	19.6357		3	36	32.1285		3	36	5.21143		3	36	0.38618		3	36	0.203361		3	36	2.19806
1	46	79.7161		1	46	40.0594		1	46	6.90479		1	46	0.141657		1	46	0.129564		1	46	1.2906
1	46	86.5668		1	46	21.0767		1	46	4.80279		1	46	0.0827059		1	46	0.13967		1	46	0.44949
1	46	45.4701		1	46	28.3898		1	46	11.8876		1	46	0.059213		1	46	0.0946774		1	46	1.20335
1	46	53.4533		1	46	22.565		1	46	5.96049		1	46	0.0967689		1	46	0.122252		1	46	0.857337
1	46	79.433		1	46	23.2349		1	46	6.99842		1	46	0.0598468		1	46	0.09354		1	46	0.597575
1	46	22.2508		1	46	32.5858		1	46	8.78685		1	46	0.116711		1	46	0.206786		1	46	1.31331
1	46	20.9991		1	46	22.8659		1	46	11.9275		1	46	0.083449		1	46	0.154029		1	46	1.06628
1	46	36.0863		1	46	56.2583		1	46	9.52429		1	46	0.120273		1	46	0.170144		1	46	1.3393
1	46	48.5174		1	46	55.3795		1	46	3.65236		1	46	0.0859185		1	46	0.158338		1	46	2.03577
1	46	35.8218		1	46	57.1085		1	46	3.28872		1	46	0.17624		1	46	0.156894		1	46	1.92287
2	46	67.0206		2	46	69.6646		2	46	9.44549		2	46	0.389982		2	46	0.16408		2	46	0.758166
2	46	51.356		2	46	34.6759		2	46	9.44549		2	46	0.259558		2	46	0.158325		2	46	2.07433
2	46	93.2089		2	46	47.0515		2	46	9.44518		2	46	0.260848		2	46	0.149029		2	46	1.61112
2	46	39.5023		2	46	56.2583		2	46	13.3327		2	46	0.247528		2	46	0.158313		2	46	1.38272
2	46	84.9017		2	46	49.5868		2	46	7.76707		2	46	0.170897		2	46	0.1348		2	46	1.96142
2	46	19.8964		2	46	28.6425		2	46	6.55929		2	46	0.263022		2	46	0.16306		2	46	1.06662
2	46	23.1188		2	46	30.4036		2	46	7.01947		2	46	0.230799		2	46	0.149919		2	46	1.25346
2	46	28.9636		2	46	40.7654		2	46	9.26517		2	46	0.194499		2	46	0.168054		2	46	2.17572
2	46	21.6659		2	46	31.5669		2	46	9.17299		2	46	0.323131		2	46	0.223463		2	46	1.71268
2	46	41.1787		2	46	36.2772		2	46	6.61808		2	46	0.199646		2	46	0.156894		2	46	2.3389
3	46	35.3412		3	46	44.4199		3	46	9.01621		3	46	0.387677		3	46	0.209549		3	46	1.10111
3	46	41.5996		3	46	36.2772		3	46	13.5505		3	46	0.0770349		3	46	0.103659		3	46	0.919934
3	46	23.644		3	46	26.9296		3	46	8.50306		3	46	0.0918299		3	46	0.134855		3	46	0.63959
3	46	97.5264		3	46	23.1788		3	46	10.5833		3	46	0.0699433		3	46	0.142433		3	46	0.465098
3	46	92.4937		3	46	26.6929		3	46	6.21162		3	46	0.114121		3	46	0.130998		3	46	0.625171
3	46	25.7078		3	46	22.7977		3	46	6.33211		3	46	0.0724128		3	46	0.136252		3	46	1.65821
3	46	33.3445		3	46	27.3829		3	46	5.22377		3	46	0.143449		3	46	0.133786		3	46	1.21383
3	46	42.6613		3	46	59.379		3	46	9.3138		3	46	0.105609		3	46	0.137519		3	46	1.04745
3	46	37.5466		3	46	37.2593		3	46	2.98242		3	46	0.064458		3	46	0.137593		3	46	1.65447
3	46	32.3536		3	46	38.7436		3	46	4.73674		3	46	0.181901		3	46	0.156894		3	46	1.85173

## Sheet: Neck Angulation
FINGER REST	TOOTH	NECK	TRUNK	ARM	FOREARM
1	16	31.8	5.7	4.7	20.9
1	16	33	2.3	8.9	10.3
1	16	38.2	6.5	12.7	1.2
1	16	38.5	3.8	8.9	18.4
1	16	32.3	4.2	11.4	23.6
1	16	43.6	6.8	11	25.9
1	16	30	2.7	5.2	12.2
1	16	32.3	3.5	4.1	13.7
1	16	33.2	5.3	12.3	16.6
1	16	32.5	1.9	4.1	29.4
2	16	40.2	4.5	19.8	5.6
2	16	45	5.1	16.6	13.7
2	16	38.7	9.2	12.1	14.5
2	16	38.7	2.8	10.9	8.3
2	16	37.3	8.6	19.7	9.9
2	16	35	8.7	20.6	14.4
2	16	36.9	5.6	17.4	12.7
2	16	44.1	7.2	18.1	11.1
2	16	46.3	5.1	8.1	15.4
2	16	27.1	3.6	8.4	18.1
3	16	35.3	4.9	11.5	14.7
3	16	35.5	6.1	8.3	15.3
3	16	35.4	7.7	7.1	8.6
3	16	34.2	3.6	7.1	23
3	16	37.7	7.1	7.8	17
3	16	34.5	5.2	3.3	19.2
3	16	36.9	5.4	11.2	7.9
3	16	31	4.6	4.8	18
3	16	33.3	3.4	7.9	20.9
3	16	36.5	5.4	6.4	21.3
1	26	37.6	5.2	15.5	7.1
1	26	37.4	5.3	10.4	18.8
1	26	34.3	8.4	10.5	3.8
1	26	25.7	5.5	8.9	9.8
1	26	27.4	5.3	5.6	7.4
1	26	43.7	6.2	10.2	4.1
1	26	32.9	6.1	11.1	8.7
1	26	32.8	5.6	7.4	8.6
1	26	36	6.9	10.4	17.6
1	26	31.9	5.6	4.8	15.2
2	26	40.5	7	13.5	3.8
2	26	39.7	5.9	17.3	10.5
2	26	29.5	8.5	10.4	13.7
2	26	42.6	4.2	8.7	9.5
2	26	35.6	9.9	12.6	15.9
2	26	43.5	7.8	12.2	6
2	26	54.3	8.6	14.3	22.2
2	26	34.8	6	13.2	12.7
2	26	38.7	7.2	10.1	4.9
2	26	32.9	6.1	8	15.8
3	26	36.3	7.6	11.7	6.3
3	26	38.7	5.1	9.8	9.5
3	26	30.7	4.9	3.1	6.6
3	26	32.6	3.4	6.2	17.9
3	26	48.1	6.4	9.3	22.2
3	26	40.6	5.2	9.5	14.4
3	26	41.6	4.9	7.9	14.7
3	26	33.2	7.7	7.3	14.4
3	26	27.3	4.7	5.3	12.4
3	26	34.2	7.9	8.8	17.6
1	36	36.5	11.7	8.8	4.2
1	36	24.8	7.1	3.7	5
1	36	35.4	8.5	2.4	1.8
1	36	35.6	10.1	4.1	8.1
1	36	22.8	8.5	3.7	3.1
1	36	41.8	12.4	4.4	2.2
1	36	35.5	12.4	7.4	3
1	36	31.7	8.7	1.7	3.9
1	36	27.3	8.7	1.5	2.8
1	36	28.9	7.2	2.8	4.1
2	36	38.9	7.8	10.2	8.7
2	36	29.1	4.3	2.8	3.5
2	36	32.7	9.3	4.2	3.9
2	36	47.9	11.9	5.5	6.1
2	36	44.1	10.9	7.8	2.7
2	36	34.2	11.1	7.7	6.2
2	36	41.9	12.4	8.9	5.4
2	36	27.5	11.9	4.9	2.1
2	36	32	7.3	3	2.2
2	36	37.5	7.9	3.2	3
3	36	33.1	9.6	2.1	6.8
3	36	29.6	7.5	2.1	5.8
3	36	26.6	8	2.3	7.8
3	36	30.3	8.1	5.4	5.3
3	36	24.1	12.6	6.2	5.2
3	36	25.5	10.1	4	4.5
3	36	31	7.9	7.1	2.5
3	36	24	9.2	1.4	8.9
3	36	39.5	7	4.5	4.6
3	36	33.2	8.5	2.7	9.1
1	46	38.1	11.4	10.1	3.9
1	46	35.1	6.8	4.2	3.3
1	46	43.4	9.3	9.1	4.8
1	46	32	7.6	9.3	11.9
1	46	32.2	11.1	6	2.6
1	46	24.4	7.7	7.8	0.6
1	46	30	8.3	9.1	1.1
1	46	14.9	7.9	5.4	17.2
1	46	28.6	9.7	4.5	5.2
1	46	29.7	5.3	5.2	13
2	46	34.2	7.6	10.7	14.2
2	46	31.8	5.2	3.8	4.1
2	46	37.3	8.1	8.8	4.6
2	46	36.6	5.9	8	2.1
2	46	25.6	9.4	11.6	5.3
2	46	35	10.5	10.3	7.8
2	46	32.4	10.7	11.1	4.3
2	46	34.4	10.3	9.4	3.4
2	46	34.4	4.4	5.1	1.9
2	46	32	7.3	3.2	9.5
3	46	28.7	8	3.3	5.7
3	46	27.8	7.8	3.5	6.8
3	46	38.9	7.2	4.8	11.9
3	46	31.8	6.7	3.2	7.6
3	46	29.2	10.2	8.9	2.7
3	46	33.3	8.2	7.2	12.1
3	46	25.4	6.3	6.2	3.9
3	46	24.6	10.4	6.3	13.4
3	46	32.9	6.7	4.6	7.8
3	46	36.3	7.7	4.7	11.7

## Sheet: Legend
Legend:
Finger Rest Position	1	Usual rest position
	2	No finger rest
	3	Ergonomic rest position
Tooth:	16	right maxillary first molar
	26	left maxillary first molar
	36	left mandibular first molar
	46	right mandibular first molar
